# Supplementary material for: Chronic Psychological Stress Activates TRP/TAM/CXCL1 Signaling to Promote Breast Cancer Adipocyte Lipolysis via KEAP1 m6A Demethylation
Source: Research (Wash D C). 2025 Nov 17;8:0980. doi: 10.34133/research.0980 (PMC12620626; doi:10.34133/research.0980)
Supplement: Supplementary 1 — Figs. S1 to S5 [file research.0980.f1.zip]

Archive with 2 entries (2 files):
- Supplementary Figures-V3.docx
- Supplementary methods.docx
